# Supplementary material for: Anchor-based bisulfite sequencing determines genome-wide DNA methylation
Source: Commun Biol. 2022 Jun 16;5:596. doi: 10.1038/s42003-022-03543-1 (PMC9203462; doi:10.1038/s42003-022-03543-1)
Supplement: Supplementary file 4 — Supplementary Data 1 [file 42003_2022_3543_MOESM4_ESM.xlsx]

## Sheet: Supplementary_data
Figure 2f
Coverage threshold (reads per C)	Number of 5mC sites detected above threshold (ABBS)	Number of 5mC sites detected above threshold (WGBS)
0 (no requirement)	15156104	14599072
1	13261839	13969258
5	10249392	10832314
10	7822734	5744902
15	6180952	2316076
20	4988872	806473
25	4070310	276304
30	3345954	111680
35	2763729	60128
40	2289580	41566
45	1900079	31811
50	1580285	25207
55	1316370	20134
60	1097654	16084
Figure 2g
Sequencing reads (millions)	Methylated cytosines recovered (millions) (ABBS)	Methylated cytosines recovered (millions) (WGBS)
50	0.11	1e-05
100	0.63	0.0003
200	1.74	0.003
470	3.28	0.03
945	4.07	0.28
Supplementary Figure 2g
Sequencing reads (millions)	Number of 5mC sites detected per million reads (ABBS)	Number of 5mC sites detected per million reads (WGBS)
50	2150.3	0.2
100	6278.5	2.7
200	8719.3	13.2
470	6981.6	66.1
945	4307.3	292.4
